# Supplementary material for: Comparison of the acute phase protein and antioxidant responses in dogs vaccinated against canine monocytic ehrlichiosis and naive-challenged dogs
Source: Parasit Vectors. 2015 Mar 23;8:175. doi: 10.1186/s13071-015-0798-1 (PMC4371631; doi:10.1186/s13071-015-0798-1)
Supplement: Additional file 1: Table S1. — APP and antioxidant values during the post-vaccination and post-challenge periods. [file 13071_2015_798_MOESM1_ESM.xlsx]

## Sheet: גיליון1
Additional table 1
APP values during post-vaccination period in group 1 (dogs 1-4) and in group 2 (dogs 5-8).
Dog numbers	Days post-vaccination	CRP (µg/mL)	Haptoglobin (g/L)	SAA (µg/mL)	Albumin (g/dL)	TAC (mmol/L)	PON-1 (IU/mL)
1	0	<5	0.6	<0,8	3.17	0.36	2.24
2	0	<5	0.4288	5.96	3.04	0.44	2.9
3	0	12.6	3.932	7.66	3.12	0.5	3.3
4	0	<5	1.7914	6.06	2.97	0.14	3.2
5	0	<5	0.146	4.21	2.64	0.54	2.5
6	0	<5	0.4892	1.46	3.3	ND	ND
7	0	<5	0.4002	2.76	3.1	0.44	2.2
8	0	<5	0.0874	5.31	2.96	0.42	2.6
1	6	<5	1.3429	1.26	2.71	ND	2.44
2	6	<5	1.1852	<0,8	2.38	0.07	2.74
3	6	ND	2.67	7.26	0.06	0.19	2.86
4	6	10.2	1.7646	2.61	2.57	0.13	2.4
5	6	<5	0.0792	<0,8	2.83	0.48	2.7
6	6	ND	ND	ND	ND	ND	ND
7	6	ND	ND	ND	ND	ND	ND
8	6	<5	1.9686	4.01	3.56	0.34	3.1
1	13	<5	1.6432	2.26	2.91	0.16	2.7
2	13	11.6	2.6037	4.01	2.96	0.05	2.5
3	13	56.2	6.219	12.26	2.78	0.23	2.8
4	13	105.1	3.7665	8.31	2.59	0.05	2.4
5	13	19.9	0.8458	6.91	2.67	0.307	2.3
6	13	<5	0.3522	6.71	3.1	0.4165	2.4
7	13	<5	1.5803	2.06	3.73	0.2381	2.7
8	13	<5	1.9392	4.86	2.89	0.04	1.9
1	24	21.6	2.9386	5.96	2.53	0.0162	2.5
2	24	ND	ND	ND	ND	ND	ND
3	24	47.8	5.4518	22.51	2.48	0.1675	2.5
4	24	142.4	6.732	43.35	2.5	0.0978	2.8
5	24	<5	0.1614	4.81	3.09	0.4343	2.6
6	24	<5	0.0516	4.61	3.01	0.4564	2.4
7	24	<5	2.6501	3.41	3.63	0.4678	3.2
8	24	8.7	4.6551	5.56	2.9	0.0016	2.3
1	31	<5	1.8245	11.26	2.21	0.0164	2.1
2	31	<5	1.7454	12.01	2.71	0.1697	2.2
3	31	<5	3.5292	9.46	2.39	0.0592	2.3
4	31	59.8	4.7454	9.56	2.03	0.041	2.1
5	31	<5	0.2173	4.21	2.75	0.3611	2
6	31	<5	0.7851	4.76	3.31	0.295	3
7	31	ND	ND	ND	ND	ND	ND
8	31	5	1.6762	3.11	2.99	0.0711	2.3
1	38	<5	1.6943	2.71	2.87	0.1553	3.1
2	38	<5	0.6322	3.31	4.37	0.1132	2.08
3	38	<5	3.3937	4.26	3.1	0.2168	3
4	38	21.5	4.6767	7.16	2.51	0.086	2.8
5	38	<5	0.0491	2.81	3.01	0.368	2.1
6	38	<5	0.8264	1.26	3.02	0.3773	2.4
7	38	<5	1.8437	3.06	3.06	0.0703	2.5
8	38	<5	1.9016	<0.8	2.68	0.0132	1.9
APP values during the post-challenge period in group 1 (dogs 1-4), in group 2 (5-8), and in group 3 (9-12).
Dog numbers	Days post vaccination	CRP (µg/mL)	Haptoglobin (g/L)	SAA (µg/mL)	Albumin (g/dL)	TAC (mmol/L)	PON-1 (IU/mL)
1	pre-vaccination	<5	1.3898	<0,8	3.7	0.3216	3.7
2	pre-vaccination	<5	1.5362	< 0,8	3.48	0.2836	3.2
3	pre-vaccination	<5	1.7671	<0,8	3.28	0.3502	3.3
4	pre-vaccination	<5	1.5298	3.32166	4.11	0.5054	4.5
5	pre-vaccination	<5	1.2315	1.62814	3.6	0.3722	3.4
6	pre-vaccination	<5	0.1452	3.68783	3.99	0.5746	4.7
7	pre-vaccination	<5	3.0465	1.94853	4.32	0.4758	3.8
8	pre-vaccination	<5	2.6451	0.941574	4.07	0.4242	3.7
9	pre-vaccination	<5	1.7722	2.72664	3.82	0.3029	4
10	pre-vaccination	<5	1.6043	2.3147	4.08	0.4348	3.6
11	pre-vaccination	<5	2.3522	<0,8	3.68	0.2388	3.6
12	pre-vaccination	<5	2.8093	<0,8	3.61	0.0232	3.3
1	8	<5	0.2408	<0,8	3.51	0.374	3
2	8	ND	ND	ND	ND	ND	ND
3	8	<5	1.007	0.895803	3.42	0.2985	3.3
4	8	14.1	1.3436	1.9943	3.36	0.0794	3.3
5	8	76.2	0.2754	8.72263	3.38	ND	2.78
6	8	12.7	0.264	2.58933	3.44	0.426	3.7
7	8	<5	1.4423	< 0,8	3.66	0.1495	3.3
8	8	95	1.0539	32.7981	3.32	0.0311	2.9
9	8	88.2	2.277	11.3316	3.55	0.065	4.1
10	8	31.8	3.0844	5.79329	3.35	0.0107	3.2
11	8	<5	1.6695	3.68783	3.26	0.2888	3.5
12	8	<5	0.7019	2.95549	3.76	0.4211	3.8
1	14	12.7	0.9454	2.17739	3.15	0.2362	2.9
2	14	93.3	3.1735	26.1614	3.45	0.05	3.5
3	14	16.7	1.5117	6.70871	3.18	0.2457	2.9
4	14	150.8	0.1046	ND	3.8	0.4521	1.9
5	14	110.3	1.5782	28.0837	3.16	0.3388	3.5
6	14	19.2	0.6423	6.75448	3.25	0.2602	3.3
7	14	101.7	3.1664	7.16642	3.38	0.046	3
8	14	19.4	0.991	5.24404	3.21	0.1838	3.1
9	14	185	5.1411	158.76	1.32	0.036	1.6
10	14	295	2.5381	>160	2.44	0.021	2.3
11	14	292	16.2367	>160	2.58	0.1022	2.6
12	14	238	10.4749	146.31	2.58	0.1686	2.5
1	22	113.7	2.9542	11.1485	2.58	0.0691	1.8
2	22	114.9	6.2153	86.4874	2.39	0.025	1.7
3	22	116.9	5.423	85.6178	3.18	0.028	2.4
4	22	103.4	2.1928	ND	3.22	0.3921	2.76
5	22	41.4	0.112	10.5535	2.86	0.436	2.3
6	22	106.3	1.071	27.3056	2.78	0.2156	2.1
7	22	339	6.49	35.3155	2.49	0.1208	1.5
8	22	206	7.4473	72.8935	3.08	0.3343	2.3
9	22	111.7	1.4316	19.5703	1.05	0.0787	0.8
10	22	96.2	0.52	42.1812	2.25	0.3959	1.6
11	22	34.4	1.2807	103.514	1.31	0.1434	0.9
12	22	55.8	5.995	14.9475	1.98	0.05	2.2
1	29	54.2	1.2359	1.39928	2.63	0.024	2.1
2	29	ND	ND	ND	ND	ND	ND
3	29	41.9	4.6782	20.44	2.96	0.36	2.7
4	29	22.6	2.4776	6.43409	2.97	0.026	2.7
5	29	13.8	0.042	5.70175	2.81	0.1907	2.5
6	29	93	0.0766	9.45497	2.82	0.4094	2.1
7	29	119.5	2.2663	9.36343	2.57	0.2699	2.1
8	29	116.6	2.0697	33.4389	2.46	0.022	1.7
9	29	22.4	2.121	46.8498	1.93	0.3007	2.4
10	29	11.6	0.7854	12.1097	2.58	0.3109	1.9
11	29	19.1	1.9096	27.9007	2.13	0.2566	2.6
12	29	<5	3.0251	11.0112	2.44	0.2074	2.6
1	39	<5	1.3043	10.8281	2.63	0.1797	2.2
2	39	15.8	3.2525	30.9673	2.83	0.2583	2.6
3	39	<5	3.2745	15.2679	3.1	0.5143	2.9
4	39	<5	3.881	0.804261	2.99	0.2241	3.1
5	39	27.9	0.826	4.74056	3.24	0.4385	3.6
6	39	79.8	1.4813	3.13858	2.98	0.4858	2.1
7	39	98.2	4.1351	3.45897	3.04	0.4987	2.6
8	39	61	1.7321	23.0947	3.08	0.4263	2.9
9	39	<5	2.0885	2.54356	2.68	0.2743	3.4
10	39	<5	2.8441	0.987344	3.58	0.2874	3.3
11	39	<5	2.4856	ND	3.76	0.529	4.02
12	39	<5	2.0896	2.04008	3.06	0.3124	2.7
